# Supplementary material for: Exosomal and Plasma Non-Coding RNA Signature Associated with Urinary Albumin Excretion in Hypertension
Source: Int J Mol Sci. 2022 Jan 13;23(2):823. doi: 10.3390/ijms23020823 (PMC8775608; doi:10.3390/ijms23020823)
Supplement: Supplementary file 1 [file ijms-23-00823-s001.zip]

Archive with 2 entries (2 files):
- ijms-1511157_ Revised_Supplemental material.pdf
- ijms-1511157_Supplementary Methods.pdf
